# Supplementary material for: Visco-Elastic and Thermal Properties of Microbiologically Synthesized Polyhydroxyalkanoate Plasticized with Triethyl Citrate
Source: Polymers (Basel). 2023 Jun 29;15(13):2896. doi: 10.3390/polym15132896 (PMC10346246; doi:10.3390/polym15132896)
Supplement: Supplementary file 1 [file polymers-15-02896-s001.zip]

Archive with 5 entries (5 files):
- Figure  S2 (PHBV DSC Cooling run).tif
- Figure S1(solution concentration versus viscosity).tif
- Figure S3(DSC PHB Cooling run).tif
- Figure S4(PHBV DSC 2nd Heating).tif
- Figure S5(DSC PHB 2nd Heating)1.tif
